# Supplementary material for: Loss of Cholinergic and Monoaminergic Afferents in APPswe/PS1ΔE9 Transgenic Mouse Model of Cerebral Amyloidosis Preferentially Occurs Near Amyloid Plaques
Source: Int J Mol Sci. 2024 May 3;25(9):5004. doi: 10.3390/ijms25095004 (PMC11084680; doi:10.3390/ijms25095004)
Supplement: Supplementary file 1 [file ijms-25-05004-s001.zip]

Archive with 1 entries (1 files):
- ijms-2963308-supplementary.pdf
